# Supplementary material for: A facile method of treating spent catalysts via using solvent for recovering undamaged catalyst support
Source: PLoS One. 2024 Jan 2;19(1):e0296271. doi: 10.1371/journal.pone.0296271 (PMC10760920; doi:10.1371/journal.pone.0296271)
Supplement: S1 File — (ZIP) [file pone.0296271.s002.zip]

Archive with 4 entries (4 files):
- Supporting Information/EDS.zip
- Supporting Information/FT-IR.zip
- Supporting Information/GC-MS.zip
- Supporting Information/XRD.zip
